# Supplementary material for: Quinoline-Based DNA Methyltransferase Inhibitors Featuring Basic Side Chains: Design, Synthesis, and Insight in Biochemical and Anticancer Cell Properties
Source: J Med Chem. 2025 Nov 11;68(22):23886–909. doi: 10.1021/acs.jmedchem.5c01029 (PMC12670401; doi:10.1021/acs.jmedchem.5c01029)
Supplement: Supplementary file 2 [file jm5c01029_si_002.csv]

Lab code	Compound	SMILES	IC50DNMT1	IC50 DNMT3A
MC3671	4	O=C(NC1=CC=C(NC2=NC(N)=NC(C)=C2)C=C1)C(C=C3)=C(CN(C)C)C=C3NC4=CC=NC5=CC=CC=C54.Cl.Cl.Cl	4.5 ± 0.7	7.1 ± 3.6
MC3682	5	O=C(NC1=C(CN(C)C)C=C(NC2=C(C=CC=C3)C3=NC=C2)C=C1)C4=CC=C(NC5=NC(N)=NC(C)=C5)C=C4.Cl.Cl.Cl	>32	>10
MC3672	6	O=C(NC1=C(CN(C)C)C=C(NC2=NC(N)=NC(C)=C2)C=C1)C(C=C3)=CC=C3NC4=CC=NC5=CC=CC=C54.Cl.Cl.Cl	>32	>10
MC3716	7	O=C(C1=CC(CN(C)C)=CC(NC2=C(C=CC=C3)C3=NC=C2)=C1)NC4=CC=CC(NC5=NC(N)=NC(C)=C5)=C4.Cl.Cl.Cl	0.84 ± 0.3	0.15 ± 0.07
MC3653	8	NC1=NC(NC2=CC=CC(C(NC3=CC(CN(C)C)=CC(NC4=CC=NC5=C4C=CC=C5)=C3)=O)=C2)=CC(C)=N1.Cl.Cl.Cl	2.1 ± 0.4	1.2 ± 0.7
MC3807	9	O=C(C1=CC=CC(NC2=C(C=CC=C3)C3=NC=C2)=C1)NC4=CC(N(C)C)=CC(NC5=NC(N)=NC(C)=C5)=C4.Cl.Cl	0.19 ± 0.08	0.10 ± 0.05
MC3563	10	NC1=NC(NC2=CC(CN(C)C)=CC(NC(C3=CC=CC(NC4=CC=NC5=C4C=CC=C5)=C3)=O)=C2)=CC(C)=N1.Cl.Cl.Cl	2.0 ± 0.5	0.019 ± 0.01
MC3718	11	NC1=NC(NC2=CC(CN(C)C)=CC(NCC3=CC=CC(NC4=CC=NC5=C4C=CC=C5)=C3)=C2)=CC(C)=N1.Cl.Cl.Cl	12.7 ± 0.9	0.44 ± 0.23
MC3669	12	O=C(C1=CC=CC(NC2=C(C=CC=C3)C3=NC=C2)=C1)NC4=CC(CN5CCN(C)CC5)=CC(NC6=NC(N)=NC(C)=C6)=C4.Cl.Cl.Cl.Cl	0.09 ± 0.07	0.027 ± 0.003
MC3821	13	O=C(C1=CC=CC(NC2=C(C=CC=C3)C3=NC=C2)=C1)NC4=CC(CN5C=CN=C5)=CC(NC6=NC(N)=NC(C)=C6)=C4.Cl.Cl.Cl	0.051 ± 0.05	0.058 ± 0.011
MC3817	14	O=C(C1=CC(CN(C)C)=CC(NC2=C(C=CC=C3)C3=NC=C2)=C1)NC4=CC(CN(C)C)=CC(NC5=NC(N)=NC(C)=C5)=C4.Cl.Cl.Cl.Cl	0.044 ± 0.03	>10
MC3650	15	O=C(NC1=CC(NC(OCC2=CC=CC=C2)=O)=CC(CN(C)C)=C1)C(C=C3)=CC=C3NC4=CC=NC5=CC=CC=C54.Cl.Cl	5.5 ± 0.7	>10
MC3652	16	O=C(NC1=CC(CN(C)C)=CC(NC(OCC2=CC=CC=C2)=O)=C1)C3=CC=CC(NC4=CC=NC5=CC=CC=C54)=C3.Cl.Cl	2.7 ± 0.6	7.6 ± 2.7
MC3683	17	O=C(C1=CC(CN(C)C)=CC(NC2=C(C=CC=C3)C3=NC=C2)=C1)NC4=CC=CC(NC5=NC(N)=NC(C)=C5)=C4.Cl.Cl.Cl	>32	>10
MC3646	18	O=C(NC1=CC(NC2=C(C=CC=C3)C3=NC=C2)=CC(CN(C)C)=C1)C(C=C4)=CC=C4NC5=CC=NC6=CC=CC=C65.Cl.Cl.Cl	2.2 ± 0.8	4.1 ± 1.5
MC3639	19	O=C(NC1=CC(CN(C)C)=CC(NC2=CC=NC3=C2C=CC=C3)=C1)C4=CC=CC(NC5=CC=NC6=CC=CC=C65)=C4.Cl.Cl.Cl	1.9 ± 0.9	2.7 ± 0.9
MC3647	20	CC1=CC(NC2=CC=C(C(NC3=CC(NC4=CC(C)=NC(N)=N4)=CC(CN(C)C)=C3)=O)C=C2)=NC(N)=N1.Cl.Cl.Cl	0.33 ± 0.17	8.0 ± 2.9
MC3649	21	CC1=CC(NC2=CC(C(NC3=CC(NC4=CC(C)=NC(N)=N4)=CC(CN(C)C)=C3)=O)=CC=C2)=NC(N)=N1.Cl.Cl.Cl	1.3 ± 0.6	1.2 ± 0.2
